# Supplementary material for: Assessing the cardiac autonomic response to bicycle exercise in Olympic athletes with different loads of endurance training: new insights from statistical indicators based on multilevel exploratory factor analysis
Source: Front Physiol. 2023 Oct 17;14:1245310. doi: 10.3389/fphys.2023.1245310 (PMC10616979; doi:10.3389/fphys.2023.1245310)
Supplement: Supplementary file 1 [file Presentation2.ZIP]

Archive with 3 entries (3 files):
- Interactive_Amplitude-Heatmap-Plot.html
- Interactive_Frequency-Oscillatory-Heatmap-Plot.html
- Interactive_Frequency-SignalSelfSimilarity-Heatmap-Plot.html
